# Supplementary material for: Knee Osteoarthritis in Relation to the Risk Factors of the Metabolic Syndrome Components and Environment of Origin
Source: J Clin Med. 2022 Dec 8;11(24):7302. doi: 10.3390/jcm11247302 (PMC9781325; doi:10.3390/jcm11247302)
Supplement: Supplementary file 1 [file jcm-11-07302-s001.zip]

Archive with 1 entries (1 files):
- jcm-2012805-supplementary.pdf
